# Supplementary material for: 90-Day all-cause mortality can be predicted following a total knee replacement: an international, network study to develop and validate a prediction model
Source: Knee Surg Sports Traumatol Arthrosc. 2021 Dec 6;30(9):3068–75. doi: 10.1007/s00167-021-06799-y (PMC9418076; doi:10.1007/s00167-021-06799-y)
Supplement: Supplementary file 1 — Supplementary file1 (XLSX 19 kb) [file 167_2021_6799_MOESM1_ESM.xlsx]

## Sheet: Sheet1
Total counts and incidence rates for selected model covariates for the Optum developed mortality model
	OPTUM			THIN			STRIDE			CUMC
covariateName	Covariate Count (N = 152665)	Incidence in patients outcome (N = 353 )	Incidence in patients without outcome (N = 152312)	Covariate Count (N = 40950)	Incidence in patients outcome (N = 81)	Incidence in patients without outcome (N = 40869)	Covariate Count (N =2306)	Incidence in patients outcome (N = 2299)	Incidence in patients without outcome (N = 7)	Covariate Count (N = 1853)	Incidence in patients outcome (N = 1847)	Incidence in patients without outcome (N = 6)
age group: 75-79	23612	0.22	0.16	7439	0.26	0.18	357	0	0.16	335	0.33	0.18
age group: 80-84	13719	0.26	0.09	4544	0.22	0.11	217	0	0.09	206	0.33	0.11
age group: 85-89	3180	0.13	0.02	1666	0.12	0.04	79	0.14	0.03	84	0	0.05
gender = MALE	64060	0.54	0.42	17878	0.54	0.44	824	0.43	0.36	561	0.33	0.3
Arthralgia of the pelvic region and thigh	21855	0.2	0.14	6134	0.11	0.15	130	0	0.06	306	0	0.17
Kidney disease	19794	0.28	0.13	1268	0.09	0.03	125	0.14	0.05	121	0	0.07
Diabetes mellitus	43932	0.42	0.29	4992	0.16	0.12	235	0.14	0.1	392	0.67	0.21
Chronic obstructive lung disease	16402	0.27	0.11	1492	0.07	0.04	45	0.14	0.02	168	0.33	0.09
Benign essential hypertension	69106	0.63	0.45	41	0	0	85	0	0.04	163	0	0.09
Atrial fibrillation	13204	0.26	0.09	1241	0.11	0.03	96	0	0.04	140	0.33	0.08
Heart failure	10656	0.31	0.07	357	0.06	0.01	63	0.14	0.03	165	0.5	0.09
Prescription for Furosemide	12087	0.23	0.08	151	0	0	51	0	0.02	100	0.17	0.05
Prescription for Diltiazem	6858	0.11	0.05	69	0	0	49	0	0.21	67	0	0.04
Arthrocentesis, aspiration and/or injection, major joint or bursa (eg, shoulder, hip, knee, subacromial bursa); without ultrasound guidance	103797	0.71	0.68	NA	NA	NA	353	0.14	0.15	378	0	0.21
Diagnosis of a degenerative disorder of musculoskeletal system	138794	0.87	0.91	13724	0.28	0.34	1266	0.14	0.55	1118	0.5	0.6
Prescription for drugs related to Cardiac Therapy	22066	0.31	0.14	109	0	0	130	0	0.06	81	0.17	0.04
Prescription for ANTIINFLAMMATORY AND ANTIRHEUMATIC PRODUCTS	88404	0.49	0.58	1424	0.04	0.04	615	0.29	0.27	783	0.5	0.42
Prescription for Natural opium alkaloids	35046	0.18	0.23	179	0	0	622	0.57	0.27	530	0.33	0.29
Prescription for PSYCHOLEPTICS	54658	0.41	0.36	384	0.01	0.01	554	0.29	0.24	491	0.33	0.27
